# Supplementary material for: Mode of Delivery and Neonatal Outcomes of Preterm Deliveries: A Retrospective Study in Greece
Source: Medicina (Kaunas). 2023 Dec 20;60(1):10. doi: 10.3390/medicina60010010 (PMC10820495; doi:10.3390/medicina60010010)
Supplement: Supplementary file 1 [file medicina-60-00010-s001.zip]

Archive with 1 entries (1 files):
- medicina-2710784-supplementary.pdf
